# Supplementary material for: iSTART-II: An Update on the i Support Therapy–Access to Rapid Treatment (iSTART) Approach for Patient-Centered Therapy in Mild-to-Moderate Ulcerative Colitis
Source: J Clin Med. 2023 Feb 1;12(3):1142. doi: 10.3390/jcm12031142 (PMC9918267; doi:10.3390/jcm12031142)
Supplement: Supplementary file 1 [file jcm-12-01142-s001.zip]

Archive with 1 entries (1 files):
- jcm-2118030-SI.pdf
